# Supplementary material for: Paneth-like cells produced from OLFM4+ stem cells support OLFM4+ stem cell growth in advanced colorectal cancer
Source: Commun Biol. 2024 Jan 5;7:27. doi: 10.1038/s42003-023-05504-8 (PMC10770338; doi:10.1038/s42003-023-05504-8)
Supplement: Supplementary file 3 — Supplementary Data [file 42003_2023_5504_MOESM3_ESM.xlsx]

## Sheet: Fig3.HCT25.CellNum.EdU.DEF
	day	cell_number	EdU_percentage	DEFA5_percentage	quant
1	day3	4	0	0	0
2	day3	5	15.4762	0	0.25
3	day3	6	33.3333	0	0.5
4	day3	8	57.1429	0	0.75
5	day3	30	100	50	1
6	day6	14	4.16667	0	0
7	day6	28	12.3106	0	0.25
8	day6	40	24	0	0.5
9	day6	68.5	34.4645	0	0.75
10	day6	137	48.4848	3.92157	1
11	day10	61	2.5641	0	0
12	day10	129.5	6.66812	0	0.25
13	day10	233	9.09091	0	0.5
14	day10	299.5	19.7044	0	0.75
15	day10	492	40.8537	1.0989	1

## Sheet: Fig3.HCT38.CellNum.EdU
	day	cell_number	EdU_percentage	DEFA5_percentage	quant
1	day3	4	0	0	0
2	day3	5	7.02381	0	0.25
3	day3	8	21.6374	0	0.5
4	day3	12.25	44.5833	0	0.75
5	day3	77	100	100	1
6	day6	4	0	0	0
7	day6	9	3.125	0	0.25
8	day6	19	13.1007	0	0.5
9	day6	31.25	28.7202	0	0.75
10	day6	279	100	13.0435	1
11	day10	4	0	0	0
12	day10	13	3.27869	0	0.25
13	day10	27	12.3611	0	0.5
14	day10	54	21.4556	0	0.75
15	day10	365	71.4286	26.6667	1
